# Supplementary material for: Real-Space Image of Charged Patches in Tunable-Size Nanocrystals
Source: Materials (Basel). 2022 Feb 15;15(4):1455. doi: 10.3390/ma15041455 (PMC8875652; doi:10.3390/ma15041455)
Supplement: Supplementary file 1 [file materials-15-01455-s001.zip]

Archive with 1 entries (1 files):
- materials-1501634-supplementary.pdf
